# Supplementary material for: Exploration of the Regulatory Pathways and Key Genes Involved in the Response to Saline–Alkali Stress in Betula platyphylla via RNA-Seq Analysis
Source: Plants (Basel). 2023 Jun 24;12(13):2435. doi: 10.3390/plants12132435 (PMC10346881; doi:10.3390/plants12132435)
Supplement: Supplementary file 1 [file plants-12-02435-s001.zip]

Archive with 2 entries (2 files):
- Table S3 Statistics of 100 DEGs for characterizing the responses to NaHCO3 treatment.xlsx
- Table.pdf
