# Supplementary material for: Exploration of the Regulatory Pathways and Key Genes Involved in the Response to Saline–Alkali Stress in Betula platyphylla via RNA-Seq Analysis
Source: Plants (Basel). 2023 Jun 24;12(13):2435. doi: 10.3390/plants12132435 (PMC10346881; doi:10.3390/plants12132435)
Supplement: Supplementary file 1 [file plants-12-02435-s001.zip › Table S3 Statistics of 100 DEGs for characterizing the responses to NaHCO3 treatment.xlsx]

## Sheet: Sheet1
response to stress
#ID	gene_name	CK1_FPKM	CK2_FPKM	CK3_FPKM	N3h1_FPKM	N3h2_FPKM	N3h3_FPKM	N6h1_FPKM	N6h2_FPKM	N6h3_FPKM	CK_vs_N3h_DESeq2_log2FC	CK_vs_N3h_DESeq2_(FDR_0.01_FC_2)_regulated	CK_vs_N6h_DESeq2_log2FC	CK_vs_N6h_DESeq2_(FDR_0.01_FC_2)_regulated	GO_annotation
Betula_pendula_newGene_418	F9D12.8	5.40524	1.55025	4.39102	2.49156	2.97869	4.93028	0.485716	0.82772	0.749928	-0.108591	down	-1.90007	down	protein binding
187940	FLS2	2.69269	4.09464	2.9985	0.919216	1.42477	0.971166	1.92096	1.31125	1.73426	-1.57429	down	-1.0029	down	protein kinase activityATP bindingintegral component of membrane
25252	CYP71B37	7.93843	6.1921	4.85947	16.8107	15.5113	13.9488	5.92686	6.40971	7.76431	1.2719	up	0.0544726	up	monooxygenase activity ，iron ion binding ，integral component of membrane，oxidoreductase activity, acting on paired donors, with incorporation or reduction of molecular oxygen，heme binding
52415	PCR2	14.0351	10.8857	8.99502	29.9162	28.5845	32.6291	24.3825	32.3958	46.9371	1.41237	up	1.58321	up	integral component of membrane
249985	T1N24.22	0.545333	0.460062	0.748996	2.37743	1.64451	2.15169	1.50814	1.35252	1.34458	1.80346	up	1.23436	up	protein serine/threonine kinase activity，ATP binding，integral component of membrane
238152	LRK10L-2.6	1.31184	2.11491	1.23889	3.84305	5.87269	5.0944	2.03933	3.41893	3.94073	1.64604	up	0.973617	up	cell morphogenesis，cell morphogenesis involved in differentiation，catalytic activity，cell-cell junction，carbohydrate metabolic process，polysaccharide metabolic process，cellular glucan metabolic process，response to stress，defense response，cellular defense response，multicellular organism development ，metabolic process，anatomical structure morphogenesis，plant-type cell wall organization，post-embryon…
118327	ACS2	16.4337	22.3885	17.9927	25.5208	27.0422	24.3679	9.29156	6.59343	7.07768	0.428302	up	-1.33183	down	catalytic activity，biosynthetic process，pyridoxal phosphate binding
126046	LRR-RLK	5.79341	8.98341	8.08396	9.83923	10.9396	13.4355	3.80498	2.79477	3.65031	0.570737	up	-1.18194	down	protein kinase activity，ATP binding，integral component of membrane
Betula_pendula_newGene_6182	ZRK2	7.20897	5.76646	7.97621	4.78405	3.45843	4.40589	1.71757	1.26589	2.23888	-0.733301	down	-2.01834	down	protein tyrosine kinase activity，ATP binding
133328	LECRKS4	1.70979	0.588628	0.473721	12.1417	10.4158	12.3532	12.1757	13.0829	12.5114	3.63645	up	3.7348	up	protein kinase activity，ATP binding，integral component of membrane，carbohydrate binding
377620	LECRK82	1.67733	1.85182	1.02666	0.048823	0.286407	0.569365	0.506357	0.526231	0.769331	-2.31231	down	-1.36537	down	kinase activity，carbohydrate binding
34958	SMXL4	16.0394	13.6796	15.9515	3.7864	4.99342	4.71743	11.4588	11.7955	11.6442	-1.76974	down	-0.412593	down	response to reactive oxygen species，regulation of translation，response to temperature stimulus，response to radiation，response to light stimulus，response to toxic substance，regulation of biosynthetic process，positive regulation of biosynthetic process，positive regulation of metabolic process，response to inorganic substance ，positive regulation of macromolecule biosynthetic process，positive regulat…
381831	P2	6.62984	3.59492	8.44185	2.59366	1.77145	2.3414	7.47555	8.14794	8.29786	-1.47881	down	0.332216	up	oxidation-reduction process
374811	CRK5	2.47797	2.00713	1.79301	2.65537	1.88286	1.44399	0.996439	0.796182	0.882951	-0.0836388	down	-1.25201	down	protein serine/threonine kinase activity，ATP binding，integral component of membrane，recognition of pollen
166476	NUDT21	93.579	96.9346	97.1969	78.966	74.7707	81.9087	47.3678	47.7672	48.0657	-0.296126	down	-1.03117	down	hydrolase activity
253883	HIPP26	0.507169	1.57479	0.745684	4.70053	3.71972	4.20143	1.64295	0.775916	1.5941	2.1443	up	0.481972	up	metal ion transport，metal ion binding
234742	CYP82G1	0.431734	0.316035	1.07678	22.8012	26.2648	19.8766	2.21478	1.4743	3.10211	5.20896	up	1.85537	up	monooxygenase activity，iron ion binding，integral component of membrane，oxidoreductase activity, acting on paired donors, with incorporation or reduction of molecular oxygen，heme binding
100978	RLK1	0.489483	0.842357	0.540203	3.84714	2.95044	3.40353	0.735264	0.578207	0.563472	2.42685	up	-0.0303112	down	protein serine/threonine kinase activity，ATP binding，integral component of membrane，carbohydrate binding，recognition of pollen
154755	NPF5.2	3.69177	3.28448	3.08144	0.996844	1.33271	1.23096	3.09899	3.17127	2.3062	-1.50735	down	-0.255017	down	integral component of membrane，transmembrane transporter activity
Betula_pendula_newGene_451	RPP13	0.417107	0.508666	0.207583	1.07226	1.35167	1.23479	0.44973	0.535548	0.677447	1.60325	up	0.424855	up	ADP binding
367105	HSP17.4A	4.73862	4.4663	2.14443	1.40898	0.970385	1.54541	1.43009	2.39203	1.22928	-1.5164	down	-1.18549	down	intracellular，cell，cytoplasm ，response to stress，，response to temperature stimulus，response to heat， chloroplast，plastid，response to abiotic stimulus，organelle，membrane-bounded organelle，intracellular organelle，intracellular membrane-bounded organelle，intracellular part， cytoplasmic part ，cell part ，response to stimulus
128499	CCR4	14.2364	19.103	15.1626	18.6083	19.0249	19.551	6.33665	6.89174	8.21528	0.228649	up	-1.20171	down	protein kinase activity，ATP binding，integral component of membrane
374411	RPPL1	1.8175	3.11548	3.05321	10.7388	10.0117	10.9597	8.2158	7.37585	6.8342	1.98045	up	1.4639	up	defense response，ADP binding
271192	BHLH162	2.56672	3.713	2.8308	4.83962	5.12665	5.68369	0.946059	1.45553	0.944307	0.769101	up	-1.46141	down	DNA binding，regulation of transcription from RNA polymerase II promoter ，protein dimerization activity
Betula_pendula_newGene_5880	UGT76E3	3.95288	3.58067	5.31889	1.37327	1.20727	1.09669	1.55097	2.16498	1.85065	-1.80778	down	-1.22518	down	UDP-glycosyltransferase activity
269776	TIFY10A	86.48	106.818	99.6709	109.301	102.459	108.938	40.9632	43.6564	39.3301	0.121832	up	-1.26567	down	response to acid chemical，response to wounding，response to endogenous stimulus，response to jasmonic acid ，negative regulation of biosynthetic process ，negative regulation of metabolic process，regulation of signal transduction，response to organic substance，regulation of macromolecule biosynthetic process，negative regulation of macromolecule biosynthetic process ，negative regulation of macromolecul…
96747	LRK10L-2.8	2.52894	2.53448	2.9335	1.07421	1.10655	1.15487	1.32584	0.761682	0.659585	-1.25735	down	-1.55299	down	protein serine/threonine kinase activity，ATP binding，integral component of membrane
339742	GPX3	27.6397	25.271	28.9916	18.27	17.1934	16.9173	32.4542	40.4695	35.5718	-0.653502	down	0.380988	up	glutathione peroxidase activity，response to oxidative stress，integral component of membrane
297079	PLP2	0.87617	1.55334	1.68615	0.6174	0.4907	0.254294	0.406212	0	0	-1.58651	down	-3.3583	down	lipid catabolic process，hydrolase activity
Betula_pendula_newGene_4804	CNGC3	0.612317	0.55759	0.728125	0.8554	0.865237	0.679731	0.102083	0.102761	0.330747	0.319078	up	-1.75606	down	ion channel activity，integral component of membrane
Betula_pendula_newGene_4245	SRP-54A	2.33832	1.88002	3.41571	0.841249	0.780102	0.840161	2.60494	1.85788	2.41987	-1.60391	down	-0.168282	down	GTPase activity，GTP binding，SRP-dependent cotranslational protein targeting to membrane，7S RNA binding，signal recognition particle
262495	LECRK44	1.34196	0.827312	1.0524	1.20161	1.00561	1.00037	0.447174	0.248156	0.331807	-0.0160189	down	-1.67429	down	kinase activity，carbohydrate binding
112640	MVA3.30	0.483496	0.554533	0.347796	1.24459	1.07106	1.25344	0.410046	0.351647	0.410686	1.34372	up	-0.267143	down	signal transduction，ADP binding
110762	XTH6	3.12057	1.78929	1.10735	0.678742	0.508929	0.402559	0.825579	0.856894	0.94253	-1.92211	down	-1.22203	down	hydrolase activity, hydrolyzing O-glycosyl compounds，cell wall，xyloglucan metabolic process，xyloglucan:xyloglucosyl transferase activity，cell wall biogenesis，apoplast，cell wall organization
124729	SAG13	40.0149	38.0541	33.0753	10.6862	9.79413	12.7074	20.2693	16.8948	17.2272	-1.74793	down	-1.05649	down	response to stress，，response to temperature stimulus
38497	NAC9	15.2347	17.422	13.6471	20.628	21.3344	26.312	7.8756	6.81081	7.65047	5.55071	up	-1.07703	down	DNA binding ，regulation of transcription, DNA-templated
382149	ATJ11	8.99086	7.75767	9.49395	33.8239	37.8743	31.3044	33.1134	24.9064	24.5312	1.96012	up	1.62538	up	intracellular，cell，nucleus，cytoplasm ，chloroplast，plastid，organelle，membrane-bounded organelle，intracellular organelle， intracellular membrane-bounded organelle ，intracellular part，cytoplasmic part，cell part
Betula_pendula_newGene_3608	DSC2	1.04447	0.387257	0.755862	1.80387	1.4087	1.61184	0.565703	0.118897	0.095371	1.13989	up	-1.51178	down	protein binding，signal transduction
213518	CRK15	0.423044	0.166241	0.49189	2.34282	2.77819	2.43025	3.02265	1.60076	2.13341	2.75955	up	2.57937	up	protein serine/threonine kinase activity，ATP binding ，plasma membrane，protein phosphorylation，integral component of membrane
265865	ATL31	5.39469	4.31612	4.80773	3.19861	3.64177	3.22322	1.02965	1.54902	1.65814	-0.543239	down	-1.79729	down	integral component of membrane
351050	DREB1F	13.6079	14.8607	13.4419	27.17	27.4147	28.0655	2.73507	2.5059	4.34661	0.969674	up	-2.14377	down	DNA binding，transcription factor activity, sequence-specific DNA binding
172343	HSFA2	9.91359	8.75606	8.29838	9.8087	6.98981	8.85593	3.08977	2.371	2.44675	-0.0792862	down	-1.79084	down	transcription factor activity, sequence-specific DNA binding，nucleus，integral component of membrane，host cell nucleus，sequence-specific DNA binding
16291	WRKY41	52.3978	67.8344	59.5919	79.9761	78.6372	79.3698	21.2961	24.567	22.3939	0.395785	up	-1.42176	down	transcription factor activity, sequence-specific DNA binding，nucleus，sequence-specific DNA binding
397218	ABCG40	1.92128	2.36941	2.90527	4.35051	4.07228	4.1054	8.61852	7.32597	6.583	0.792436	up	1.62177	up	ATP binding，integral component of membrane，ATPase activity
124639	PER28	4.80102	3.68694	4.15092	4.5206	5.31476	4.30184	1.60792	0.95673	0.778059	0.149939	up	-1.92952	down	hydrogen peroxide catabolic process， metal ion binding
96311	OPR1	1.35559	2.36782	2.00395	0.372954	0.253629	0.349355	3.94998	2.19801	1.87566	-2.52864	down	0.464719	up	oxidation-reduction process
353019	AKR4C9	3.60799	0.999842	2.90726	0.720063	0.592323	0.953229	2.485	6.59273	0.409839	-1.72106	down	0.314929	up	oxidoreductase activity
151632	AtHBP1	2.39747	3.52243	3.75165	1.57072	1.00378	1.75614	1.82337	3.71979	1.93786	-1.15414	down	-0.393354	down	ATP binding
173256	AATP1	0.269126	0.481273	0.532499	2.25527	1.85768	1.7627	1.49434	1.85034	1.19817	2.16923	up	1.78201	up	ATP binding，integral component of membrane
384301	XTH22	57.193	72.0956	54.825	47.147	50.6801	56.2746	13.9981	13.7892	12.7089	-0.26559	down	-2.20927	down	hydrolase activity, hydrolyzing O-glycosyl compounds，cell wall，xyloglucan metabolic process，xyloglucan:xyloglucosyl transferase activity ，cell wall biogenesis，apoplast，cell wall organization
197281	DREB1C	23.468	36.2762	23.9112	30.0534	28.3523	30.5618	7.44736	7.68289	5.05426	0.0803266	up	-2.07627	down	response to acid chemical，nucleic acid binding ，transcription factor activity, sequence-specific DNA binding ，organic acid metabolic process ，regulation of transcription, DNA-templated ，response to stress，response to temperature stimulus，response to cold，response to water deprivation，response to abiotic stimulus ，cold acclimation ，regulation of biosynthetic process ，positive regulation of biosynt…
170054	CTL1	2.79432	1.81114	2.16596	2.68935	1.65468	1.0737	3.65239	4.2241	3.1171	-0.327474	down	0.675512	up	chitinase activity，carbohydrate metabolic process，chitin catabolic process，chitin binding，cell wall macromolecule catabolic process
204699	APX1	2.01319	2.77167	1.88869	6.09183	6.44528	5.89738	2.08711	3.46776	3.9264	1.44871	up	0.478176	up	peroxidase activity，response to oxidative stress，heme binding
22393	GOLS1	1.22778	1.82411	0.478973	3.11098	2.15613	2.49532	0.878218	1.16651	0.634515	1.1146	up	-0.425837	down	galactose metabolic process，inositol 3-alpha-galactosyltransferase activity
156034	At5g17760	3.20892	3.66879	3.31242	14.7391	13.2411	13.936	20.468	4.77569	5.48217	2.02992	up	1.56172	up	ATP binding
response to abiotic stimulus
#ID	gene_name	CK1_FPKM	CK2_FPKM	CK3_FPKM	N3h1_FPKM	N3h2_FPKM	N3h3_FPKM	N6h1_FPKM	N6h2_FPKM	N6h3_FPKM	CK_vs_N3h_DESeq2_log2FC	CK_vs_N3h_DESeq2_(FDR_0.01_FC_2)_regulated	CK_vs_N6h_DESeq2_log2FC	CK_vs_N6h_DESeq2_(FDR_0.01_FC_2)_regulated	GO_annotation
300227	LHCA5	2.20547	2.99258	2.15763	1.29013	1.84524	1.38613	0.366829	1.71924	0.333488	-0.718356	down	-1.62757	down	photosystem I，photosystem II ，chloroplast thylakoid membrane，photosynthesis, light harvesting，integral component of membrane， chlorophyll binding，protein-chromophore linkage
246772	BG2	6.76756	1.34288	5.49418	1.10784	1.45084	1.5568	1.04038	0.337156	0.553974	-1.72983	down	-2.82588	down	hydrolase activity, hydrolyzing O-glycosyl compounds ，carbohydrate metabolic process
200616	PRE5	0.997365	2.17218	1.05114	3.87953	8.05012	4.75462	5.63589	2.62543	5.09353	1.96119	up	1.62644	up	protein dimerization activity
12590	LHCB1.2	5.69278	13.696	6.66497	3.77946	3.967	4.12205	1.33567	4.01451	1.39924	-1.1405	down	-1.96415	down	photosystem Iphotosystem II，chloroplast thylakoid membrane，photosynthesis, light harvesting，integral component of membrane， chlorophyll binding ，protein-chromophore linkage
Betula_pendula_newGene_4545	PDF2.2	18.7008	10.7627	15.3121	40.4155	44.5317	47.4396	24.6993	26.8769	24.0266	1.55177	up	0.728545	up	defense response
18741	GSTF2	2.2439	1.5713	2.16821	3.31625	3.51846	4.38005	5.83107	5.30244	6.99282	0.887128	up	1.56054	up	transferase activity
320254	EXPA1	15.5752	21.0502	21.6779	24.2977	24.2448	24.5418	46.6074	37.4292	44.7108	0.317954	up	1.11736	up	extracellular region，cell wall，plant-type cell wall organization，membrane
Betula_pendula_newGene_2055	CRK14	0.632291	1.04398	1.06022	1.99487	2.67488	1.42236	0.685243	0.653587	0.667634	1.13148	up	-0.470099	down	protein kinase activity，ATP binding，integral component of membrane
205249	MJK13.11	102.141	91.3576	112.291	315.944	327.07	317.411	377.755	191.636	249.145	1.64204	up	1.39336	up	NAD(P)H as one donor, and incorporation of one atom of oxygen，positive regulation of metabolic process ，response to inorganic substance
346828	FAD-OXR	11.261	13.9154	20.0415	7.84101	8.52393	8.42356	21.7443	13.6121	19.9514	-0.874604	down	0.266206	up	oxidoreductase activity ，FAD binding
203206	UGT91C1	17.9387	21.5693	18.7937	7.9646	9.68312	7.68754	11.8733	12.2026	11.9236	-1.21367	down	-0.720716	down	UDP-glycosyltransferase activity
Betula_pendula_newGene_429	ABCB4	2.08929	2.33814	2.72052	4.13836	4.48282	3.6067	1.77895	1.18682	1.28481	0.776871	up	-0.796143	down	ATP binding，integral component of membrane，ATPase activity，ATPase activity, coupled to transmembrane movement of substances
196173	ERF019	10.0488	9.97329	9.75468	11.4896	12.8179	11.0424	3.6518	3.57705	3.91231	0.233812	up	-1.44083	down	DNA binding，transcription factor activity, sequence-specific DNA binding，nucleus
Betula_pendula_newGene_6020	ACA1	6.66791	7.49786	8.34038	12.0412	11.4146	12.5109	2.31063	2.34656	2.6174	0.667907	up	-1.65097	down	calcium-transporting ATPase activity，ATP binding，integral component of membrane
138226	PMEI7	0.999756	0.966688	1.59135	1.10325	2.02234	1.75185	4.08611	3.64248	4.46803	0.452002	up	1.75729	up	hydrolase activity, hydrolyzing O-glycosyl compounds，enzyme inhibitor activity ，integral component of membrane
Betula_pendula_newGene_2565	LRK10L-1.2	4.70547	6.24538	3.31859	2.83208	2.9674	3.17609	9.09832	7.86417	8.80486	-0.678539	down	0.823803	up	protein kinase activity，ATP binding，integral component of membrane，polysaccharide binding
47220	ERF012	27.2096	32.2552	27.2513	11.9226	16.769	16.8331	6.62732	7.93188	6.70785	-0.939292	down	-2.05187	down	DNA binding，transcription factor activity, sequence-specific DNA binding，nucleus
33456	KAI2	2.52819	4.02324	2.36329	0.887333	1.18	0.328247	1.794	1.53051	3.38153	-1.91141	down	-0.437033	down	regulation of cellular biosynthetic process，positive regulation of cellular biosynthetic process ，response to chemical ，oxoacid metabolic process ，sequence-specific DNA binding
205669	LEA46	4.42771	6.84097	3.55709	14.5072	12.4112	15.4996	2.23891	4.96227	4.18291	1.50129	up	-0.403944	down	embryo development ending in seed dormancy
164956	WRKY70	18.5208	22.6062	24.7826	47.6909	50.0448	48.0808	18.9282	18.0082	18.7586	1.13696	up	-0.26745	down	transcription factor activity, sequence-specific DNA binding，nucleus，sequence-specific DNA binding
105925	EARLI1	28.322	11.9583	18.7401	3.00171	3.8178	4.00081	7.52664	3.98729	7.74857	-2.44266	down	-1.63633	down	biosynthetic process ，response to external stimulus，response to biotic stimulus，cellular process
127531	PUP21	1.05914	0.945025	0.95558	2.68976	2.9048	2.42407	0.667033	0.676732	0.973303	1.40737	up	-0.393248	down	purine nucleoside transmembrane transporter activity，integral component of membrane
signal transduction
#ID	gene_name	CK1_FPKM	CK2_FPKM	CK3_FPKM	N3h1_FPKM	N3h2_FPKM	N3h3_FPKM	N6h1_FPKM	N6h2_FPKM	N6h3_FPKM	CK_vs_N3h_DESeq2_log2FC	CK_vs_N3h_DESeq2_(FDR_0.01_FC_2)_regulated	CK_vs_N6h_DESeq2_log2FC	CK_vs_N6h_DESeq2_(FDR_0.01_FC_2)_regulated	GO_annotation
33202	XTH23	17.3474	19.6764	13.1263	8.38608	8.67884	7.29774	4.96413	5.43186	4.6963	-1.05246	down	-1.75597	down	hydrolase activity, hydrolyzing O-glycosyl compounds，cell wall，xyloglucan metabolic process，xyloglucan:xyloglucosyl transferase activity ，cell wall biogenesis ，cell wall organization
123408	CYP81D1	2.48497	2.17047	1.53409	3.33689	3.19442	2.92372	1.97549	0.967574	1.47398	0.596009	up	-0.517558	down	catalytic activity，monooxygenase activity，iron ion binding，organic acid metabolic process，cellular aromatic compound metabolic process ，sulfur compound metabolic process，nitrogen compound metabolic process，response to stress，defense response，biological_process，metabolic process ，biosynthetic process ，response to external stimulus，response to biotic stimulus，cellular process，S-glycoside metabolic …
129623	CKL10	0.762959	1.67905	0.461535	5.08841	2.91301	3.63764	3.43652	5.26023	6.82193	1.97406	up	2.37217	up	protein serine/threonine kinase activity，ATP binding
111622	ABCG30	0.311193	0.391698	0.421097	2.09133	2.51696	2.30377	1.18159	2.0669	1.81969	2.59866	up	2.13674	up	ATP binding ，integral component of membrane，ATPase activity
316620	CML40	10.9109	8.49027	9.78609	11.6668	8.34303	11.4291	3.02463	1.98039	4.52438	0.100788	up	-1.63255	down	calcium ion binding
133246	LECRK92	17.7744	17.6154	24.0342	6.18026	6.21774	6.75476	5.20057	6.61517	4.34764	-1.63939	down	-1.90135	down	protein kinase activity，integral component of membrane，carbohydrate binding
29458	WAK1	1.24413	2.11192	1.1841	0.609753	0.92856	0.871767	0.850111	0.73717	0.623674	-0.91956	down	-1.05748	down	protein kinase activity，calcium ion binding，integral component of membrane，polysaccharide binding
106082	T16L24.60	1.60274	2.28409	2.1372	4.7292	4.94818	3.65881	3.45107	3.26967	4.52278	1.13434	up	0.876664	up	kinase activity
323858	RLP53	3.25468	2.5155	3.07452	6.62017	6.27457	5.4933	1.61764	1.38255	2.12387	1.03495	up	-0.809578	down	protein binding
Betula_pendula_newGene_887	SNC1	1.12099	1.50567	1.51348	10.9317	9.03617	9.23662	2.56407	3.22804	2.86312	2.836	up	1.07715	up	acting on paired donors, with incorporation or reduction of molecular oxygen
292075	IQM5	12.6372	16.1878	12.9246	17.2986	16.8321	17.0568	7.51036	5.5353	5.22869	0.285336	up	-1.2165	down	indole-containing compound metabolic process
regulation of jasmonic acid mediated signaling pathway
#ID	gene_name	CK1_FPKM	CK2_FPKM	CK3_FPKM	N3h1_FPKM	N3h2_FPKM	N3h3_FPKM	N6h1_FPKM	N6h2_FPKM	N6h3_FPKM	CK_vs_N3h_DESeq2_log2FC	CK_vs_N3h_DESeq2_(FDR_0.01_FC_2)_regulated	CK_vs_N6h_DESeq2_log2FC	CK_vs_N6h_DESeq2_(FDR_0.01_FC_2)_regulated	GO_annotation
236449	TIFY 5A	45.5489	64.721	45.7779	52.7404	50.9398	59.0908	19.7007	17.0316	15.6154	0.0526857	up	-1.60054	down	response to stress，，response to wounding ，regulation of biosynthetic process，negative regulation of biosynthetic process ，negative regulation of metabolic process ，regulation of signal transduction ，regulation of macromolecule biosynthetic process，negative regulation of macromolecule biosynthetic process ，negative regulation of macromolecule metabolic process，regulation of cell communication，regu…
289634	WRKY46	19.7755	30.1753	25.1628	28.4645	27.8803	29.0597	7.67278	8.07833	6.21917	0.176783	up	-1.79739	down	transcription factor activity, sequence-specific DNA binding ，sequence-specific DNA binding
Secondary metabolic process
#ID	gene_name	CK1_FPKM	CK2_FPKM	CK3_FPKM	N3h1_FPKM	N3h2_FPKM	N3h3_FPKM	N6h1_FPKM	N6h2_FPKM	N6h3_FPKM	CK_vs_N3h_DESeq2_log2FC	CK_vs_N3h_DESeq2_(FDR_0.01_FC_2)_regulated	CK_vs_N6h_DESeq2_log2FC	CK_vs_N6h_DESeq2_(FDR_0.01_FC_2)_regulated	GO_annotation
143720	PSE1	0.942165	1.07259	2.13775	4.15737	3.8243	4.58925	3.74217	4.07561	4.63238	1.58458	up	1.54856	up	regulation of biosynthetic process
115644	GLP1	10.2456	8.89591	14.0759	3.09348	3.73643	2.62719	9.16294	8.41591	7.9044	-1.82572	down	-0.408204	down	cell wall
123093	GAD4	5.21985	4.75766	5.44296	1.47041	1.76467	2.17907	4.16032	1.62443	1.98242	-1.51522	down	-1.01649	down	response to cadmium ion ，response to stimulus
166263	GGP3	21.6507	27.23	19.8095	24.7831	20.7876	26.6199	6.98056	6.77755	6.3628	0.0635522	up	-1.79453	down	glutamine metabolic process
13249	UGT85A1	2.72053	1.37618	3.21103	8.4796	10.28	9.3085	14.1746	6.87004	11.4008	1.92953	up	2.12096	up	UDP-glycosyltransferase activity
384041	ACA12	15.4388	16.3819	14.317	17.4244	18.3789	20.3338	7.92103	6.25155	4.67295	0.27416	up	-1.31667	down	calcium-transporting ATPase activity ，ATP binding ，integral component of membrane
85916	CAD5	3.09564	2.42906	2.89067	1.30324	0.621462	0.867205	1.44047	2.10967	1.84111	-1.57805	down	-0.665653	down	zinc ion binding，oxidoreductase activity
197266	DREB1D	2.57682	3.52982	2.23213	3.98813	2.56889	2.96528	0.139917	0.191855	0.993106	0.184279	up	-2.63373	down	response to acid chemical，nucleic acid binding，transcription factor activity, sequence-specific DNA binding ，organic acid metabolic process ，regulation of transcription, DNA-templated ，sulfur compound metabolic process ，nitrogen compound metabolic process，response to stress ， metabolic process ，response to temperature stimulus ，response to cold ，response to water deprivation ，response to water ，r…
314181	CAD3	7.40877	7.82121	12.6796	4.79301	5.86598	5.22989	20.9367	14.0764	13.3337	-0.820474	down	0.766691	up	oxidation-reduction process
Betula_pendula_newGene_6666	CAD1	9.71078	7.33094	8.81138	2.22531	2.26004	3.07055	6.12617	7.1802	7.14201	-1.78283	down	-0.338886	down	zinc ion binding，oxidoreductase activity
